# Supplementary material for: Risk Stratification of SARS-CoV-2 Breakthrough Infections Based on an Outbreak at a Student Festive Event
Source: Vaccines (Basel). 2022 Mar 11;10(3):432. doi: 10.3390/vaccines10030432 (PMC8950301; doi:10.3390/vaccines10030432)
Supplement: Supplementary file 1 [file vaccines-10-00432-s001.zip]

Archive with 2 entries (2 files):
- URL 1 and 2/URL_1.html
- URL 1 and 2/URL_2.html
